# Supplementary material for: Automated Ischemic Lesion Segmentation in MRI Mouse Brain Data after Transient Middle Cerebral Artery Occlusion
Source: Front Neuroinform. 2017 Jan 31;11:3. doi: 10.3389/fninf.2017.00003 (PMC5281583; doi:10.3389/fninf.2017.00003)
Supplement: Supplementary Material 1 — Segmentation results on the entire validation set. [file DataSheet1.zip]

Archive with 122 entries (122 files):
- CS1_m1_17h_segmentation_results.tif
- CS1_m2_17h_segmentation_results.tif
- CS1_m3_17h_segmentation_results.tif
- CS1_m4_19h_segmentation_results.tif
- CS1_m4_91h_segmentation_results.tif
- CS1_m5_19h_segmentation_results.tif
- CS1_m5_91h_segmentation_results.tif
- CS1_m6_19h_segmentation_results.tif
- CS1_m6_91h_segmentation_results.tif
- CS2_m1_2d_segmentation_results.tif
- CS2_m2_2d_segmentation_results.tif
- CS2_m3_2d_segmentation_results.tif
- CS2_m4_2d_segmentation_results.tif
- CS2_m5_2d_segmentation_results.tif
- CS2_m6_2d_segmentation_results.tif
- CS2_m7_2d_segmentation_results.tif
- CS2_m8_2d_segmentation_results.tif
- CS2_m9_2d_segmentation_results.tif
- CS2_m10_2d_segmentation_results.tif
- LS_m1_4h_segmentation_results.tif
- LS_m1_8d_segmentation_results.tif
- LS_m1_24h_segmentation_results.tif
- LS_m1_48h_segmentation_results.tif
- LS_m2_4h_segmentation_results.tif
- LS_m2_8d_segmentation_results.tif
- LS_m2_24h_segmentation_results.tif
- LS_m2_48h_segmentation_results.tif
- LS_m3_4h_segmentation_results.tif
- LS_m3_8d_segmentation_results.tif
- LS_m3_24h_segmentation_results.tif
- LS_m3_48h_segmentation_results.tif
- LS_m4_4h_segmentation_results.tif
- LS_m4_24h_segmentation_results.tif
- LS_m5_4h_segmentation_results.tif
- LS_m5_24h_segmentation_results.tif
- LS_m6_4h_segmentation_results.tif
- LS_m6_24h_segmentation_results.tif
- LS_m6_48h_segmentation_results.tif
- LS_m7_24h_segmentation_results.tif
- LS_m7_48h_segmentation_results.tif
- LS_m8_4h_segmentation_results.tif
- LS_m8_24h_segmentation_results.tif
- LS_m9_48h_segmentation_results.tif
- LS_m10_24h_segmentation_results.tif
- LS_m11_24h_segmentation_results.tif
- LS_m12_24h_segmentation_results.tif
- LS_m13_24h_segmentation_results.tif
- LS_m14_48h_segmentation_results.tif
- LS_m15_24h_segmentation_results.tif
- LS_m16_24h_segmentation_results.tif
- LS_m17_24h_segmentation_results.tif
- LS_m18_24h_segmentation_results.tif
- LS_m19_24h_segmentation_results.tif
- LS_m20_24h_segmentation_results.tif
- LS_m21_24h_segmentation_results.tif
- LS_m22_24h_segmentation_results.tif
- LS_m23_24h_segmentation_results.tif
- LS_m24_24h_segmentation_results.tif
- LS_m25_24h_segmentation_results.tif
- LS_m26_24h_segmentation_results.tif
- LS_m27_24h_segmentation_results.tif
- LS_m28_24h_segmentation_results.tif
- LS_m29_8d_segmentation_results.tif
- LS_m29_24h_segmentation_results.tif
- LS_m30_24h_segmentation_results.tif
- LS_m31_8d_segmentation_results.tif
- LS_m31_24h_segmentation_results.tif
- LS_m32_8d_segmentation_results.tif
- LS_m32_24h_segmentation_results.tif
- LS_m33_24h_segmentation_results.tif
- LS_m34_24h_segmentation_results.tif
- LS_m35_24h_segmentation_results.tif
- LS_m36_24h_segmentation_results.tif
- LS_m37_4h_segmentation_results.tif
- LS_m38_4h_segmentation_results.tif
- LS_m39_4h_segmentation_results.tif
- LS_m39_24h_segmentation_results.tif
- LS_m40_4h_segmentation_results.tif
- LS_m40_24h_segmentation_results.tif
- LS_m40_48h_segmentation_results.tif
- LS_m41_4h_segmentation_results.tif
- LS_m41_24h_segmentation_results.tif
- LS_m41_48h_segmentation_results.tif
- LS_m42_4h_segmentation_results.tif
- LS_m42_24h_segmentation_results.tif
- LS_m42_48h_segmentation_results.tif
- LS_m43_4h_segmentation_results.tif
- LS_m43_24h_segmentation_results.tif
- LS_m44_24h_segmentation_results.tif
- LS_m44_48h_segmentation_results.tif
- LS_m45_24h_segmentation_results.tif
- LS_m46_4h_segmentation_results.tif
- LS_m46_24h_segmentation_results.tif
- LS_m46_48h_segmentation_results.tif
- LS_m47_4h_segmentation_results.tif
- LS_m47_24h_segmentation_results.tif
- LS_m47_48h_segmentation_results.tif
- LS_m48_4h_segmentation_results.tif
- LS_m48_24h_segmentation_results.tif
- LS_m48_48h_segmentation_results.tif
- LS_m49_4h_segmentation_results.tif
- LS_m49_24h_segmentation_results.tif
- LS_m49_48h_segmentation_results.tif
- LS_m50_4h_segmentation_results.tif
- LS_m50_24h_segmentation_results.tif
- LS_m50_48h_segmentation_results.tif
- LS_m51_4h_segmentation_results.tif
- LS_m51_24h_segmentation_results.tif
- LS_m51_48h_segmentation_results.tif
- LS_m52_24h_segmentation_results.tif
- LS_m52_48h_segmentation_results.tif
- LS_m53_24h_segmentation_results.tif
- LS_m53_48h_segmentation_results.tif
- LS_m54_24h_segmentation_results.tif
- LS_m54_48h_segmentation_results.tif
- LS_m55_24h_segmentation_results.tif
- LS_m55_48h_segmentation_results.tif
- LS_m56_4h_segmentation_results.tif
- LS_m57_4h_segmentation_results.tif
- LS_m57_24h_segmentation_results.tif
- LS_m58_4h_segmentation_results.tif
- _Legend.tif
